# Supplementary material for: Gut microbiota profiling in Norwegian weaner pigs reveals potentially beneficial effects of a high-fiber rapeseed diet
Source: PLoS One. 2018 Dec 20;13(12):e0209439. doi: 10.1371/journal.pone.0209439 (PMC6301702; doi:10.1371/journal.pone.0209439)
Supplement: S1 Table — (XLSX) [file pone.0209439.s002.xlsx]

## Sheet: colon_CON
APPARENT TOTAL TRACT DIGESTIBILITY
Acid Detergent Fiber (ADF)				Crude Protein (CP)				Dry Matter (DM)				Gross Energy (GE)				Neutral Detergent Fiber (NDF)
Bacterial phylotypes	Pearson Corr.	P-value		Bacterial phylotypes	Pearson Corr.	P-value		Bacterial phylotypes	Pearson Corr.	P-value		Bacterial phylotypes	Pearson Corr.	P-value		Bacterial phylotypes	Pearson Corr.	P-value
Butyrivibrio	0.547903	0.0123871		Bacteroides	0.477775	0.0331267		Unclassified Mycoplasmatacea	-0.749035	0.00014447		Sutterella	-0.674127	0.00111645		Unclassified Mycoplasmatacea	-0.64844	0.00198511
Sutterella	-0.521098	0.0184713		Butyrivibrio	0.471896	0.0356686		Unclassified Paraprevotellaceae	-0.647015	0.00204639		Unclassified Mycoplasmatacea	-0.666794	0.00132301		Unclassified Veillonellaceae	0.474733	0.0344236
Unclassified Enterobacteriaceae	0.456572	0.0430115		Dorea	0.458274	0.0421427		Sutterella	-0.622527	0.00337418		Lactobacillus	-0.590609	0.00610981		Unclassified Paraprevotellaceae	-0.45401	0.0443453
Unclassified Ruminococcaceae	0.481754	0.031488		Unclassified RF39	0.507327	0.0224148		Unclassified Veillonellaceae	0.599871	0.00517508		Unclassified Paraprevotellaceae	-0.585064	0.00673288		Shuttleworthia	0.451996	0.0454156
Unclassified Veillonellaceae	0.631813	0.002805		Ruminococcus	0.449685	0.0466688		Lactobacillus	-0.545805	0.0127953		Unclassified Veillonellaceae	0.566759	0.00917011
				Shuttleworthia	0.553631	0.011326		Shuttleworthia	0.522681	0.018056		Unclassified RF39	0.49711	0.0257503
				Sutterella	-0.579094	0.00746105		Catenibacterium	0.520076	0.0187434		Shuttleworthia	0.483628	0.0307385
				Unclassified Paraprevotellaceae	-0.528551	0.0165809		Unclassified RF39	0.498795	0.025175		Butyrivibrio	0.454656	0.0440057
				Unclassified Mycoplasmatacea	-0.677433	0.00103263		Butyrivibrio	0.467128	0.03784
				Unclassified Veillonellaceae	0.56617	0.00925902

## Sheet: colon_RSF
APPARENT TOTAL TRACT DIGESTIBILITY
Acid Detergent Fiber (ADF)				Crude Protein (CP)				Dry Matter (DM)				Gross Energy (GE)				Neutral Detergent Fiber (NDF)
Bacterial phylotypes	Pearson Corr.	P-value		Bacterial phylotypes	Pearson Corr.	P-value		Bacterial phylotypes	Pearson Corr.	P-value		Bacterial phylotypes	Pearson Corr.	P-value		Bacterial phylotypes	Pearson Corr.	P-value
Mitsuokella	-0.596806	0.00547034		Acidaminococcus	-0.589486	0.00623207		Acidaminococcus	-0.756392	0.000113839		Acidaminococcus	-0.778094	5.35937e-05		Mitsuokella	-0.606456	0.00458488
Prevotella	-0.52638	0.0171147		Unclassified Lachnospiraceae	0.54836	0.0122998		Bulleidia	-0.663777	0.00141689		Bulleidia	-0.662154	0.00146963		Acidaminococcus	-0.56957	0.00875503
Roseburia	0.503022	0.0237756		Megasphaera	-0.540864	0.0137997		Mitsuokella	-0.617568	0.00371543		Mitsuokella	-0.621093	0.00347008		Bulleidia	-0.569316	0.0087918
Acidaminococcus	-0.489884	0.0283377		Unclassified Ruminococcaceae	0.515716	0.0199403		Unclassified S24-7	0.61659	0.003786		Unclassified S24-7	0.588951	0.00629089		Roseburia	0.479208	0.0325291
Coprococcus	0.483663	0.0307249		Unclassified S24-7	0.505508	0.022982		Unclassified Ruminococcaceae	0.566225	0.00925067		Unclassified Ruminococcaceae	0.553778	0.0112999
Bulleidia	-0.482803	0.0310667		Bulleidia	-0.500598	0.0245702		Prevotella	-0.562327	0.00985691		Prevotella	-0.540723	0.0138292
Parabacteroides	0.481524	0.0315811		Unclassified Clostridiaceae	0.494224	0.0267602		Unclassified Lachnospiraceae	0.518598	0.0191426		Unclassified Clostridiales	0.515711	0.0199418
Unclassified S24-7	0.455272	0.0436843		Clostridium	0.484549	0.0303753		Coprococcus	0.513002	0.0207158		Unclassified Lachnospiraceae	0.496066	0.0261123
Dialister	-0.450212	0.0463807		Unclassified Erysipelotrichaceae_Other	0.481844	0.0314516		Unclassified Clostridiales	0.509699	0.0216916		Oscillospira	0.490497	0.0281105
				Unclassified Clostridiales	0.476003	0.0338775		Oscillospira	0.498853	0.0251552		Coprococcus	0.474351	0.0345895
				Oscillospira	0.473069	0.0351498		Sphaerochaeta	0.465209	0.0387425		Sphaerochaeta	0.451834	0.0455028
				Unclassified Mogibacteriaceae	0.449421	0.0468132		Unclassified Bacteroidales	0.461209	0.0406763
				Prevotella	-0.445423	0.0490483
				YRC23	0.444682	0.0494718

## Sheet: ileum_CON
APPARENT ILEAL DIGESTIBILITY
Acid Detergent Fiber (ADF)				Crude Protein (CP)				Dry Matter (DM)				Gross Energy (GE)				Neutral Detergent Fiber (NDF)
Bacterial phylotypes	Pearson Corr.	P-value		Bacterial phylotypes	Pearson Corr.	P-value		Bacterial phylotypes	Pearson Corr.	P-value		Bacterial phylotypes	Pearson Corr.	P-value		Bacterial phylotypes	Pearson Corr.	P-value
Unclassified Christensenellaceae	0.646206	0.00376208		SMB54	0.606308	0.00764314		Veillonella	-0.701285	0.00118342		Veillonella	-0.691255	0.00148744		Ruminococcus	0.693054	0.00142861
Ruminococcus	0.47592	0.0458893		Dialister	-0.489685	0.0391387		Unclassified RF39	-0.538938	0.0210076		Unclassified RF39	-0.534827	0.0222031		Lachnospira	0.692695	0.00144021
				Veillonella	-0.470665	0.0486872						Dialister	-0.486271	0.0407371		Oscillospira	0.654511	0.00320588
																Roseburia	0.645046	0.00384564
																Unclassified Ruminococcaceae	0.638911	0.00431346
																CF232	0.636521	0.00450788
																Unclassified Prevotellaceae	0.635757	0.00457145
																Sutterella	0.634961	0.00463854
																Anaerovibrio	0.634463	0.00468087
																Phascolarctobacterium	0.63288	0.00481771
																Prevotella	0.632685	0.00483476
																Unclassified S24-7	0.632666	0.00483636
																Unclassified Lachnospiraceae	0.630946	0.00498915
																Prevotella	0.630152	0.00506093
																Unclassified Bacteroidales	0.628263	0.00523522
																Parabacteroides	0.627711	0.00528705
																Megasphaera	0.619665	0.00609125
																Bulleidia	0.613828	0.0067345
																Dorea	0.581267	0.0114059
																Collinsella	0.579061	0.011798
																p-75-a6	0.571027	0.0133176
																Lactobacillus	0.569305	0.0136626
																Unclassified YS2	0.565593	0.014431
																Unclassified Veillonellaceae	0.556012	0.016573
																Unclassified Christensenellaceae	0.555798	0.0166235
																Treponema	0.553823	0.0170961
																Eubacterium	0.530198	0.0236122
																Veillonella	-0.509192	0.0309068
																Unclassified Clostridiales	0.497112	0.0358273

## Sheet: ileum_RSF
APPARENT ILEAL DIGESTIBILITY
Acid Detergent Fiber (ADF)				Crude Protein (CP)				Dry Matter (DM)				Gross Energy (GE)				Neutral Detergent Fiber (NDF)
Bacterial phylotypes	Pearson Corr.	P-value		Bacterial phylotypes	Pearson Corr.	P-value		Bacterial phylotypes	Pearson Corr.	P-value		Bacterial phylotypes	Pearson Corr.	P-value		Bacterial phylotypes	Pearson Corr.	P-value
Bulleidia	0.578342	0.00755717		Faecalibacterium	-0.706387	0.000499057		02d07	-0.471115	0.0360176		02d07	-0.480002	0.0322016		Bulleidia	0.526727	0.0170284
Collinsella	0.561641	0.00996678		Unclassified YS2	-0.652341	0.00182507		Clostridium	-0.455907	0.0433548						Mitsuokella	0.518075	0.0192853
Megasphaera	0.555997	0.0109098		Oscillospira	-0.651384	0.00186329										Dialister	0.506358	0.0227156
Mitsuokella	0.529945	0.0162451		Unclassified Ruminococcaceae	-0.645415	0.0021171										Butyrivibrio	0.49797	0.0254555
Butyrivibrio	0.529578	0.0163329		Unclassified Christensenellaceae	-0.634825	0.00263853										Catenibacterium	0.4911	0.0278885
Dialister	0.510884	0.0213375		Unclassified Bacteroidales	-0.598695	0.00528679										Unclassified Veillonellaceae	0.489883	0.0283381
Unclassified RF39	0.507669	0.0223094		Treponema	-0.592745	0.00588282										Unclassified Coriobacteriaceae	0.489592	0.0284461
Prevotella	0.505864	0.0228702		p-75-a6	-0.589718	0.00620659										Megasphaera	0.486886	0.0294691
Unclassified Veillonellaceae	0.505416	0.0230109		SMB54	0.584976	0.00674322										Collinsella	0.482525	0.031178
Unclassified Coriobacteriaceae	0.496892	0.0258258		Unclassified F16	-0.584448	0.00680516										Streptococcus	0.471531	0.0358313
Catenibacterium	0.496343	0.0260159		Sphaerochaeta	-0.580758	0.00725192										Unclassified RF39	0.468855	0.0370419
[Eubacterium]	0.496084	0.0261061		CF232	-0.579893	0.00735995										Acidaminococcus	0.464144	0.03925
Unclassified Clostridiales	0.485731	0.0299143		Unclassified Clostridiales	-0.576872	0.00774792										Eubacterium	0.448833	0.0471373
Acidaminococcus	0.468562	0.0371763		Campylobacter	-0.570115	0.00867628
Unclassified Mycoplasmatacea	0.44928	0.046891		[Prevotella]	-0.5632	0.00971837
Unclassified Lachnospiraceae	0.448357	0.0474002		Lachnospira	-0.561807	0.00994014
				Ruminococcus	-0.561472	0.00999412
				Parabacteroides	-0.552861	0.0114643
				Unclassified Lachnospiraceae	-0.552389	0.0115497
				Unclassified Erysipelotrichaceae_Other	-0.550388	0.0119173
				Eubacterium	-0.535627	0.0149326
				Shuttleworthia	-0.526586	0.0170635
				Unclassified RF39	-0.519706	0.0188426
				Prevotella	-0.503864	0.0235045
				Unclassified Lachnospiraceae_Other	-0.489778	0.0283771
				Roseburia	-0.476976	0.0334635
				Unclassified S24-7	-0.467677	0.0375849
				Collinsella	-0.452663	0.0450587
