# Supplementary material for: Gut microbiota profiling in Norwegian weaner pigs reveals potentially beneficial effects of a high-fiber rapeseed diet
Source: PLoS One. 2018 Dec 20;13(12):e0209439. doi: 10.1371/journal.pone.0209439 (PMC6301702; doi:10.1371/journal.pone.0209439)
Supplement: S2 Table — (XLSX) [file pone.0209439.s003.xlsx]

## Sheet: Sheet1
Table S2. The diarrhea incidences for individual pigs
Pen	Pig number	Dietary treatment	Day 13	Day 14	Day 15	Day 16	Day 17	Day 18	Day 19
4	28	CON	3			3.5	2	0
5	29	RSF				3.5	1	1
5	30	CON					1	1
7	34	CON	4	2	0			1
7	33	RSF		3	4	1	1	1
8	36	CON			2-3,5			1
9	37	RSF		3	0
9	38	CON			2	3			3
Scoring: 0: Normal, 1: Moist feces, 2: Loose feces, 3: Diarrhea, 4: Moderate diarrhea, 5: Severe diarrhea
The pigs were slaughtered and sampled on day 21 of the experimental period.
8 pigs were included on the table because two RSF pigs (one from pen 4 and one from pen 8) showed just tendency to have diarrhea and were not scored. However, they were treated with probiotic and included in analysis as diarrhea pigs (10 pigs in total).
